# Supplementary material for: A Concerted Action of UBA5 C-Terminal Unstructured Regions Is Important for Transfer of Activated UFM1 to UFC1
Source: Int J Mol Sci. 2021 Jul 9;22(14):7390. doi: 10.3390/ijms22147390 (PMC8304084; doi:10.3390/ijms22147390)
Supplement: Supplementary file 1 [file ijms-22-07390-s001.zip]

Archive with 1 entries (1 files):
- ijms-1284146-supplementary.pdf
